# Supplementary material for: Identifying Genetic Predisposition to Dozer Lamb Syndrome: A Semi-Lethal Muscle Weakness Disease in Sheep
Source: Genes (Basel). 2025 Jan 14;16(1):83. doi: 10.3390/genes16010083 (PMC11764822; doi:10.3390/genes16010083)
Supplement: Supplementary file 1 [file genes-16-00083-s001.zip]

Archive with 3 entries (3 files):
- DozerVideo.MOV
- Rhino_Lamb_FigureS1.png
- TableS1.xlsx
