# Supplementary material for: Identifying Genetic Predisposition to Dozer Lamb Syndrome: A Semi-Lethal Muscle Weakness Disease in Sheep
Source: Genes (Basel). 2025 Jan 14;16(1):83. doi: 10.3390/genes16010083 (PMC11764822; doi:10.3390/genes16010083)
Supplement: Supplementary file 1 [file genes-16-00083-s001.zip › TableS1.xlsx]

## Sheet: Sheet1
Supplemental Table 1: Haploblocks identified in region of interest one and two, block number, location, number of SNPs, and chi-square p-value of affected haplotype.
ROI	Block Number	Start	End	Number of SNPs	Affected Haplotype P-Value
1	1	75203479	75203689	3	0.0641
1	2	75204743	75206389	8	7.23e-05
1	3	75209684	75210082	3	0.0063
1	4	75211204	75211655	3	0.0006
1	5	75213752	75214064	3	7.23e-05
1	6	75216370	75224558	23	7.23e-05
1	7	75234326	75236609	16	0.0404
1	8	75237656	75239862	9	7.23e-05
1	9	75247694	75249359	15	7.61e-05
1	10	75255359	75255371	4	0.2002
1	11	75257335	75259188	5	0.7697
1	12	75264824	75264825	2	0.0404
1	13	75269765	75269958	3	7.23e-05
1	14	75271546	75272030	5	0.3055
1	15	75272430	75272784	3	0.2147
1	16	75273140	75275380	9	0.0985
1	17	75277762	75280020	25	0.228
1	18	75280032	75280063	9	0.4945
1	19	75280855	75281490	3	0.7697
1	20	75281508	75282327	7	0.0247
1	21	75282526	75283210	9	0.0022
1	22	75285020	75285228	4	0.7697
1	23	75285833	75286841	6	0.7697
1	24	75287346	75287349	2	0.1473
1	25	75298584	75298974	4	0.0247
2	26	76183381	76208060	222	0.0044
2	27	76210017	76210120	2	0.0005
2	28	76211571	76224239	43	2.41e-05
2	29	76224530	76230703	22	2.41e-05
2	30	76234519	76236493	2	0.0002
2	31	76238137	76291249	119	4.15e-05
2	32	76291295	76295557	39	0.0921
2	33	76295635	76297800	16	0.3055
2	34	76302134	76302653	3	0.0614
2	35	76308475	76315562	25	7.22e-05
2	36	76319471	76322111	25	0.0001
2	37	76324062	76325538	15	0.0002
2	38	76327726	76328752	19	0.0002
2	39	76330608	76330763	2	0.0183
2	40	76332583	76334724	5	2.41e-05
2	41	76337562	76337687	2	0.0471
